# Supplementary material for: Administration of Purified Alpha-1 Antitrypsin in Salt-Loaded Hypertensive 129Sv Mice Attenuates the Expression of Inflammatory Associated Proteins in the Kidney
Source: Biomolecules. 2025 Jun 30;15(7):951. doi: 10.3390/biom15070951 (PMC12293082; doi:10.3390/biom15070951)
Supplement: Supplementary file 1 [file biomolecules-15-00951-s001.zip]

Archive with 1 entries (1 files):
- biomolecules-3586320-supplementary.pdf
